# Supplementary material for: Healing of Comminuted Fractures of Long Bones in Dogs
Source: Animals (Basel). 2025 Feb 2;15(3):413. doi: 10.3390/ani15030413 (PMC11815741; doi:10.3390/ani15030413)
Supplement: Supplementary file 1 [file animals-15-00413-s001.zip]

Archive with 1 entries (1 files):
- animals-3455112-supplementary.pdf
